# Supplementary material for: Potential Role of Circulating PD-L1+ Leukocytes as a Predictor of Response to Anti-PD-(L)1 Therapy in NSCLC Patients
Source: Biomedicines. 2024 Apr 25;12(5):958. doi: 10.3390/biomedicines12050958 (PMC11117542; doi:10.3390/biomedicines12050958)
Supplement: Supplementary file 1 [file biomedicines-12-00958-s001.zip]

Archive with 1 entries (1 files):
- biomedicines-2928137-supplementary.pdf
